# Supplementary material for: Main Habitat Factors Driving the Phenotypic Diversity of Litsea cubeba in China
Source: Plants (Basel). 2023 Nov 6;12(21):3781. doi: 10.3390/plants12213781 (PMC10648399; doi:10.3390/plants12213781)
Supplement: Supplementary file 1 [file plants-12-03781-s001.zip]

Archive with 1 entries (1 files):
- plants-2663986-supplementary.pdf
